# Supplementary material for: MED16 Promotes Tumour Progression and Tamoxifen Sensitivity by Modulating Autophagy through the mTOR Signalling Pathway in ER-Positive Breast Cancer
Source: Life (Basel). 2022 Sep 20;12(10):1461. doi: 10.3390/life12101461 (PMC9604881; doi:10.3390/life12101461)
Supplement: Supplementary file 1 [file life-12-01461-s001.zip › life-1874856-supplementary/Supplement Table/Supplement Table2.xlsx]

## Sheet: Sheet1
Genes positively correlated with MED16 in BRCA			Genes negatively correlated with MED16 in BRCA
Genes	PearsonCC		Genes	PearsonCC
C19orf25	0.75		ERP44	-0.4
STK11	0.75		ACTR3	-0.38
C19orf6	0.74		EIF5B	-0.38
POLR2E	0.7		WDR43	-0.37
FAM108A1	0.7		NIP7	-0.37
POLRMT	0.69		ATP5C1	-0.37
BTBD2	0.68		NUDCD1	-0.37
NDUFS7	0.68		PPPDE1	-0.37
MBD3	0.67		PPIAL4G	-0.36
WDR18	0.66		MEMO1	-0.36
ALKBH7	0.65		EIF3E	-0.36
MIER2	0.64		RHEB	-0.36
UBXN6	0.64		PPP1CB	-0.35
SPPL2B	0.64		NKRF	-0.35
FZR1	0.63		DCAF13	-0.35
SCAMP4	0.63		NUS1	-0.34
MUM1	0.63		CBFB	-0.34
C19orf20	0.63		DNAJC2	-0.34
ZNF414	0.62		NCK1	-0.34
AES	0.61		DBF4	-0.34
SGTA	0.61		ABCE1	-0.34
CSNK1G2	0.61		CEP55	-0.34
SLC39A3	0.6		MRPL39	-0.34
CIRBP	0.6		TOMM5	-0.34
PALM	0.6		UCHL5	-0.34
RPS15	0.6		TMEM65	-0.34
PCSK4	0.6		HPRT1	-0.34
RAB11B	0.6		SLC25A32	-0.34
PLEKHJ1	0.6		USP6NL	-0.33
SNRNP70	0.59		LBR	-0.33
C19orf29	0.59		SUV39H2	-0.33
RHOT2	0.59		SRPK1	-0.33
DAPK3	0.59		MRPL15	-0.33
PIN1	0.59		MELK	-0.33
CCDC94	0.59		DIAPH2	-0.33
UQCR11	0.58		RIPK2	-0.33
RNF126	0.58		GDI2	-0.33
SPSB3	0.58		PTDSS1	-0.33
MRPL54	0.58		TMEM123	-0.33
BAD	0.58		FAM72B	-0.33
FBXL15	0.58		CYCS	-0.33
ZNF205	0.58		ME2	-0.33
ARMC5	0.58		KPNA4	-0.33
SIRT6	0.57		PPP3R1	-0.33
C19orf22	0.57		LOC442454	-0.33
REXO1	0.57		ZNF124	-0.33
SPHK2	0.57		BTF3L4	-0.33
AMDHD2	0.57		FAM98A	-0.33
C21orf2	0.57		EML4	-0.33
PIGQ	0.57		UBE2V2	-0.33
FAM128B	0.57		PATL1	-0.33
ZNF688	0.57		ANP32E	-0.33
TIMM13	0.57		KCMF1	-0.33
OAZ1	0.57		FAM123B	-0.33
BBC3	0.56		GMPS	-0.33
ZNF628	0.56		BRIX1	-0.32
MIDN	0.56		DDX21	-0.32
C19orf24	0.56		CAPZA1	-0.32
ZNF653	0.56		PUS7	-0.32
ADAT3	0.56		UGP2	-0.32
APBA3	0.56		PPA1	-0.32
CHCHD5	0.56		FAM72A	-0.32
PLEKHH3	0.56		CMPK1	-0.32
GPX4	0.55		CHAC2	-0.32
POLL	0.55		TTK	-0.32
HMG20B	0.55		FOXN2	-0.32
CCDC9	0.55		TGS1	-0.32
CCDC159	0.55		TRAM1	-0.32
SSBP4	0.55		CCT8	-0.32
GAK	0.55		MTERFD1	-0.32
RFX1	0.55		LRP8	-0.32
ANAPC2	0.55		PABPC1	-0.32
ATP5D	0.55		PDSS1	-0.32
RGS12	0.54		XPOT	-0.32
RABEP2	0.54		SSR1	-0.32
D2HGDH	0.54		CALU	-0.32
RNH1	0.54		PDK1	-0.32
NUBP2	0.54		HIATL1	-0.32
FLYWCH1	0.54		FMNL2	-0.32
CROCC	0.54		NDC80	-0.32
TBC1D17	0.54		CDK2AP1	-0.32
OGFOD2	0.54		TATDN1	-0.32
TELO2	0.54		SSBP1	-0.32
C7orf27	0.54		KPNA3	-0.32
NOXA1	0.54		SNRPG	-0.32
CRTC1	0.54		YES1	-0.32
HDGFRP2	0.54		FNDC3B	-0.31
AP3D1	0.54		JRKL	-0.31
MAP2K2	0.53		DLAT	-0.31
MXD4	0.53		GNL2	-0.31
GAMT	0.53		DSCC1	-0.31
ZNF219	0.53		TEX10	-0.31
LTC4S	0.53		FAM54A	-0.31
SHC2	0.53		UCK2	-0.31
DNAJC17	0.53		KARS	-0.31
NDOR1	0.53		CHORDC1	-0.31
TJP3	0.53		NOP58	-0.31
FBXL8	0.53		NRBF2	-0.31
FAM100A	0.53		ACTR2	-0.31
ZNF775	0.52		NAA50	-0.31
C1orf86	0.52		GART	-0.31
MPG	0.52		MRPL3	-0.31
B9D2	0.52		ZNF280C	-0.31
NISCH	0.52		C8orf59	-0.31
MZF1	0.52		PSMG1	-0.31
PNKP	0.52		TBPL1	-0.31
KLF16	0.52		LOC401397	-0.31
USP20	0.52		TTC13	-0.31
TMEM129	0.52		SSB	-0.31
C9orf7	0.52		IVNS1ABP	-0.31
SH3GLB2	0.52		TRIM59	-0.31
ZBTB48	0.52		TIMM8A	-0.31
CCDC157	0.52		CDC25A	-0.31
ABTB1	0.52		SEH1L	-0.31
SBNO2	0.52		MTPAP	-0.31
TSSC4	0.52		KIAA1804	-0.31
2022-03-02	0.52		THOC7	-0.3
C17orf59	0.52		CDCA7	-0.3
C11orf35	0.52		C3orf23	-0.3
GLTSCR2	0.52		FAM60A	-0.3
SLC27A1	0.52		NCAPG	-0.3
NME3	0.52		UTP11L	-0.3
PNPLA2	0.52		KIAA0020	-0.3
NUDT16L1	0.51		MPP6	-0.3
SF4	0.51		CIRH1A	-0.3
GTF2F1	0.51		IFNAR2	-0.3
ANKS3	0.51		MDH1	-0.3
ZNF837	0.51		CCDC99	-0.3
CLCN7	0.51		GTPBP4	-0.3
GLTSCR1	0.51		RAB12	-0.3
CHMP6	0.51		PICALM	-0.3
JMJD7-PLA2G4B	0.51		ZNF644	-0.3
PIP5K1C	0.51		DDX18	-0.3
SFI1	0.51		POLR3G	-0.3
ZNF771	0.51		CCNA2	-0.3
HEXDC	0.51		LIN9	-0.3
ZFPM1	0.51		EXO1	-0.3
CAPN10	0.51		C13orf34	-0.3
C16orf42	0.51		C1orf163	-0.3
SCAND1	0.51		CENPN	-0.3
BRF1	0.51		RFWD3	-0.3
FBXW4	0.51		UBA2	-0.3
FAM128A	0.5		GOLT1B	-0.3
NCLN	0.5		MYL12A	-0.3
NARFL	0.5		YWHAZ	-0.3
WDR24	0.5		PPPDE2	-0.3
JOSD2	0.5		HAUS6	-0.3
STUB1	0.5		ASPM	-0.3
SIX5	0.5		GPSM2	-0.3
TBC1D10A	0.5		CHRAC1	-0.3
TMEM115	0.5		FAM72D	-0.3
COQ4	0.5		DEPDC1	-0.3
E4F1	0.5		ESRP1	-0.3
CYTH2	0.5		INTS8	-0.3
CCDC61	0.5		SLC9A6	-0.3
ZNF446	0.5		PAK1IP1	-0.3
DOHH	0.5		MPHOSPH10	-0.3
ZNF524	0.5		DLGAP5	-0.3
ZNF668	0.5		LTV1	-0.3
ACBD4	0.5		SOS1	-0.3
LRDD	0.5		PSMC2	-0.3
NPDC1	0.5		MTBP	-0.3
WBP1	0.49		HMMR	-0.3
ANKMY1	0.49
TNK2	0.49
RAB17	0.49
CDC34	0.49
MIB2	0.49
LRRC56	0.49
INO80B	0.49
ZBTB17	0.49
UBXN11	0.49
H1FX	0.49
WASH7P	0.48
TMEM175	0.48
QTRT1	0.48
SF3A2	0.48
FIS1	0.48
PHPT1	0.48
WASH2P	0.48
LTBP3	0.48
THAP7	0.48
MRPL53	0.48
ASL	0.48
EVI5L	0.48
NUDT18	0.48
PEX16	0.48
CRB3	0.48
ATG4B	0.48
TBL3	0.48
ALDH16A1	0.48
TAOK2	0.48
CCDC24	0.48
ROGDI	0.48
RNF208	0.48
MPND	0.48
CUL9	0.48
SELO	0.48
C14orf79	0.47
LRSAM1	0.47
WDR83	0.47
DMPK	0.47
C19orf60	0.47
TSC2	0.47
IDUA	0.47
MICALL2	0.47
MLPH	0.47
PHLDB3	0.47
CABIN1	0.47
NEURL4	0.47
CTDSP1	0.47
GPR137	0.47
MED25	0.47
FRAT1	0.47
MORN1	0.47
R3HCC1	0.47
FAAH	0.47
FAM173A	0.47
HEXIM2	0.47
ASMTL	0.47
THAP3	0.47
HOOK2	0.47
NUDT22	0.47
C19orf70	0.47
DEGS2	0.47
IRF2BP1	0.47
FAM125A	0.47
RNF25	0.47
RANBP3	0.47
ZNF428	0.47
SAFB2	0.46
A1BG	0.46
DGCR6L	0.46
RAB24	0.46
WDR25	0.46
RFNG	0.46
DAK	0.46
LMF1	0.46
FLYWCH2	0.46
MFSD10	0.46
TPRN	0.46
SGSM2	0.46
ARL6IP4	0.46
C12orf10	0.46
C11orf2	0.46
DGKQ	0.46
NFKBIL1	0.46
NAGLU	0.46
PIAS4	0.46
VPS37D	0.46
B4GALT7	0.46
FAM73B	0.45
PPP1R12C	0.45
PAOX	0.45
MLLT1	0.45
FAM160B2	0.45
NEIL1	0.45
CEMP1	0.45
C7orf50	0.45
HMHA1	0.45
HDAC10	0.45
MAP1S	0.45
ZBTB45	0.45
SYTL1	0.45
SMCR7	0.45
NOSIP	0.45
DDRGK1	0.45
C9orf86	0.45
FAM193B	0.45
RAB40C	0.45
C19orf36	0.45
ECHDC2	0.45
TNFRSF14	0.45
BBS5	0.45
NPAS1	0.45
ADD1	0.45
PRR24	0.45
NR1H2	0.45
ABCA7	0.45
PPP2R4	0.45
TMEM222	0.45
C2orf81	0.45
SPDEF	0.45
HDAC7	0.44
PSD4	0.44
ABHD8	0.44
ELMOD3	0.44
ARVCF	0.44
CCDC12	0.44
ASPSCR1	0.44
FAM176B	0.44
FAM113A	0.44
TAF6L	0.44
DMWD	0.44
THOP1	0.44
DMAP1	0.44
PGLS	0.44
SELM	0.44
KPTN	0.44
RASSF7	0.44
RNF215	0.44
STK11IP	0.44
KDM4B	0.44
TMUB1	0.44
MRPL28	0.44
FBXW9	0.44
GHDC	0.44
PWWP2B	0.44
WDR81	0.44
CCDC71	0.44
LSMD1	0.44
JMJD8	0.44
TMEM160	0.44
HNRNPA0	0.44
LOC729991	0.44
ABCD4	0.43
LZTS2	0.43
TTC15	0.43
C9orf114	0.43
CCDC22	0.43
GSDMD	0.43
EIF3G	0.43
C19orf39	0.43
MMP23B	0.43
DPP7	0.43
GIGYF1	0.43
MOB2	0.43
C19orf71	0.43
NDUFA13	0.43
SH2B1	0.43
BCKDHA	0.43
SCNN1D	0.43
PLEKHG3	0.43
CNTROB	0.43
RGL2	0.43
INO80E	0.43
ZNF444	0.43
MMP17	0.43
REEP6	0.43
ZNHIT2	0.43
EML3	0.43
ZDHHC1	0.43
CCDC106	0.43
RAB4B	0.43
ZNF500	0.43
MRPS34	0.43
RHOB	0.43
RAPGEF3	0.43
PRX	0.43
RNPEPL1	0.43
SCRN2	0.43
MGMT	0.43
MRPL43	0.43
RING1	0.43
KANK3	0.43
FAM116B	0.43
C16orf86	0.43
C7orf59	0.43
DDX54	0.43
WASH3P	0.43
PRKD2	0.42
KCNJ11	0.42
SAFB	0.42
TMEM121	0.42
ADCK4	0.42
GPR108	0.42
FUZ	0.42
TMEM219	0.42
MYO15B	0.42
TENC1	0.42
TNRC18	0.42
C17orf70	0.42
BCAR1	0.42
ZBTB7A	0.42
ZNF408	0.42
MAP2K7	0.42
SFRS16	0.42
LPPR2	0.42
DOT1L	0.42
TRPM4	0.42
POMT1	0.42
UNKL	0.42
KLHL26	0.42
SPEF1	0.42
SIGIRR	0.42
LENG1	0.42
WDR90	0.42
NAT6	0.42
FBXW5	0.42
LOC407835	0.42
CCDC64B	0.42
LMAN2	0.42
SPATA2L	0.42
DCI	0.42
TMEM102	0.42
KIAA0415	0.42
ZNF768	0.42
MLST8	0.42
TMED1	0.42
LRPAP1	0.42
CPSF3L	0.41
RBM10	0.41
MYEOV2	0.41
MAN2C1	0.41
DECR2	0.41
EGFL8	0.41
B4GALNT4	0.41
VILL	0.41
UBXN1	0.41
INTS1	0.41
RTN4RL1	0.41
JUND	0.41
UCN	0.41
LUC7L	0.41
MEIS3	0.41
CORO7	0.41
CROCCL2	0.41
DNAJC4	0.41
SH3GL1	0.41
SDSL	0.41
ZER1	0.41
LZTR1	0.41
PLXNB1	0.41
C11orf68	0.41
MGRN1	0.41
RPS9	0.41
PTRH1	0.41
RAB11FIP3	0.41
STK16	0.4
CXXC1	0.4
EPS8L1	0.4
NAPA	0.4
SIL1	0.4
NOC4L	0.4
TPCN1	0.4
WDR6	0.4
PHF1	0.4
MKNK2	0.4
FASTK	0.4
C1orf159	0.4
COMMD4	0.4
TNIP2	0.4
SNX21	0.4
PRR22	0.4
ARFRP1	0.4
UBTD1	0.4
RNASEH2C	0.4
CARD10	0.4
CENPB	0.4
P2RY11	0.4
ZBTB22	0.4
PTBP1	0.4
ARRDC1	0.4
AKAP8L	0.4
MAPK8IP3	0.4
SLC12A9	0.4
LSM7	0.4
ARAF	0.4
ZGPAT	0.4
EXOC3L	0.4
POLR2L	0.4
C14orf80	0.4
LOC113230	0.4
MST1	0.4
PHRF1	0.4
RBM42	0.4
CDK10	0.4
MOBKL2A	0.4
PNPLA7	0.4
TRADD	0.4
NEURL2	0.4
ZGLP1	0.4
BLOC1S1	0.4
KLHL22	0.4
CCDC85B	0.4
FAM160A2	0.4
SPNS1	0.4
CRELD1	0.4
SCAF1	0.4
DPH1	0.4
GATSL3	0.4
STXBP2	0.4
C1orf89	0.4
NDUFA11	0.4
C12orf57	0.4
MYL5	0.4
LOC338799	0.39
SGSM3	0.39
SORBS3	0.39
CCDC130	0.39
DEAF1	0.39
HEMK1	0.39
TRIM41	0.39
ERCC1	0.39
LRCH4	0.39
COBRA1	0.39
FKBP8	0.39
SAPS2	0.39
SLC39A13	0.39
ITFG3	0.39
EVL	0.39
ZFYVE19	0.39
MTG1	0.39
ACADVL	0.39
VPS16	0.39
AAAS	0.39
TARBP2	0.39
SGSH	0.39
TSSK6	0.39
MCRS1	0.39
FAM98C	0.39
CLDN15	0.39
AAMP	0.39
AGXT2L2	0.39
TUBGCP6	0.39
SPAG7	0.39
MEX3D	0.39
C17orf62	0.39
BCAT2	0.39
TNFSF12	0.39
COPE	0.39
SNAPC4	0.39
LOC100288778	0.39
ETV2	0.39
APBB3	0.39
ZNF513	0.39
EDF1	0.39
PDDC1	0.39
EXD3	0.39
ATPAF2	0.39
C16orf48	0.39
KIAA0141	0.39
PRRG2	0.39
ST6GALNAC6	0.39
PCIF1	0.39
DUS3L	0.38
GPATCH3	0.38
SPRN	0.38
MAD1L1	0.38
GADD45G	0.38
BOK	0.38
EGLN2	0.38
LOC100129534	0.38
TADA3	0.38
LOC389333	0.38
TMEM191A	0.38
NCOR2	0.38
MRPL41	0.38
TRAPPC6A	0.38
NDUFB7	0.38
DBNL	0.38
AKR7A2	0.38
SUV420H2	0.38
ZNF580	0.38
TUBGCP2	0.38
DNASE1L2	0.38
GGA1	0.38
TP53I13	0.38
DNAJB2	0.38
MAP3K11	0.38
SLC2A8	0.38
OGFR	0.38
FSTL3	0.38
ABCB8	0.38
TSTD1	0.38
CCDC96	0.38
CD2BP2	0.38
PLA2G6	0.38
POLM	0.38
EGFL7	0.38
STX4	0.38
FAM195A	0.38
PPDPF	0.38
RABAC1	0.38
TMEM205	0.38
FBXO44	0.38
MVP	0.38
BCL7C	0.38
GNPTG	0.38
PTOV1	0.38
NT5C	0.38
LRRC29	0.38
LOC284440	0.38
DIS3L2	0.38
GPR77	0.38
SDR39U1	0.37
EPN1	0.37
EFCAB4A	0.37
ATP13A2	0.37
HDAC11	0.37
TBC1D22A	0.37
OVOL2	0.37
RHPN1	0.37
ZNF575	0.37
CLPP	0.37
CCDC57	0.37
TRAPPC5	0.37
NCKAP5L	0.37
GCDH	0.37
HPN	0.37
ULK1	0.37
MAP3K10	0.37
CXXC5	0.37
ZNF385A	0.37
FAM110C	0.37
RHBDF1	0.37
PMVK	0.37
HSD3B7	0.37
FPGS	0.37
CIC	0.37
IFT140	0.37
UCK1	0.37
WDR13	0.37
TEX264	0.37
BIN3	0.37
HPS6	0.37
LRFN3	0.37
PVRL2	0.37
ALKBH4	0.37
SH2D3A	0.37
NTHL1	0.37
FBRS	0.37
TRMT2A	0.37
CHD3	0.37
AP1G2	0.37
ZNF467	0.37
PQLC2	0.37
ZFPL1	0.37
ASNA1	0.37
GFER	0.37
WHSC2	0.37
RFXANK	0.37
NBEAL2	0.37
TTLL3	0.37
SLC26A1	0.37
ING5	0.37
HDHD3	0.37
HMGCL	0.37
TCEB2	0.37
DND1	0.37
TYK2	0.37
TXNRD2	0.37
ECSIT	0.37
CSAD	0.37
PMF1	0.36
KIF22	0.36
NINJ1	0.36
C9orf37	0.36
ATRIP	0.36
NHLRC4	0.36
ZNF579	0.36
LOC100271831	0.36
CST3	0.36
DGKD	0.36
PPOX	0.36
EME2	0.36
KIAA1543	0.36
CHID1	0.36
ACADS	0.36
FAM125B	0.36
C17orf108	0.36
SNX17	0.36
NAGPA	0.36
SFRS5	0.36
CD151	0.36
DDAH2	0.36
ACSF3	0.36
SLC38A10	0.36
NDUFA2	0.36
ADC	0.36
IKBKG	0.36
SOLH	0.36
KIAA1967	0.36
ADAMTSL5	0.36
ZDHHC24	0.36
CUEDC2	0.36
JUNB	0.36
VPS18	0.36
PGPEP1	0.36
TMC4	0.36
ARSA	0.36
C4orf23	0.36
PTDSS2	0.36
NCRNA00116	0.36
KEAP1	0.36
PRR14	0.36
B3GNT8	0.36
AURKAIP1	0.36
JMJD5	0.36
DPP9	0.36
LOC115110	0.36
SSNA1	0.36
HSPBP1	0.36
USHBP1	0.36
MIF	0.36
ZFYVE1	0.36
ACAP3	0.36
TLE3	0.36
C19orf46	0.36
C16orf93	0.36
MAMDC4	0.36
ZFYVE27	0.36
RXRA	0.36
TFPT	0.36
SLC25A29	0.36
ELOF1	0.36
KIAA0649	0.36
PRR12	0.36
B3GAT3	0.36
TLE2	0.36
HYI	0.36
CTXN1	0.36
MAP2K5	0.36
CNKSR1	0.36
SHISA4	0.35
PRKRIP1	0.35
IER2	0.35
LOC150776	0.35
C14orf179	0.35
CASZ1	0.35
SDHAP3	0.35
LYL1	0.35
UBE2J2	0.35
CCDC124	0.35
BCAM	0.35
SRRT	0.35
MBLAC1	0.35
DOK1	0.35
PLD4	0.35
SSSCA1	0.35
BAT4	0.35
MED22	0.35
DAGLB	0.35
TOR2A	0.35
HIC1	0.35
SCAP	0.35
C19orf21	0.35
PKD1	0.35
P4HTM	0.35
VMAC	0.35
ZSCAN1	0.35
FDX1L	0.35
FLOT1	0.35
HEXIM1	0.35
ARHGEF16	0.35
FAM53A	0.35
MPDU1	0.35
SLC9A3R2	0.35
NUDT16	0.35
DTX3	0.35
EPHA10	0.35
TRIM3	0.35
CTBP1	0.35
OCEL1	0.35
C14orf93	0.35
FKBP2	0.35
IER5L	0.35
CLDN5	0.35
TUBG2	0.35
BSG	0.35
HSPA12B	0.35
SFRS17A	0.35
HIRIP3	0.35
C9orf142	0.35
P2RX4	0.35
CRIP2	0.35
SLC25A45	0.35
ZNF784	0.35
SMG6	0.35
ESPN	0.35
SERTAD1	0.35
MNT	0.35
C16orf68	0.35
CYB561D2	0.35
TMEM187	0.35
DYRK1B	0.35
PRMT7	0.35
TRIM8	0.35
DCTN1	0.34
THAP4	0.34
PIH1D1	0.34
ZNF497	0.34
TOM1	0.34
GLYCTK	0.34
EEF2	0.34
ADAMTS13	0.34
STRN4	0.34
MACROD1	0.34
C17orf101	0.34
RILPL1	0.34
NPRL3	0.34
PICK1	0.34
EBF4	0.34
TSPAN9	0.34
UNC45A	0.34
KIAA0319L	0.34
ATP6V0C	0.34
TRIOBP	0.34
LRRC27	0.34
MRPL23	0.34
LRP3	0.34
CRY2	0.34
CCNL2	0.34
SFRS8	0.34
C1orf113	0.34
FLJ11235	0.34
PRICKLE4	0.34
STOML1	0.34
EEFSEC	0.34
SH3TC1	0.34
RAI1	0.34
CCDC101	0.34
ACIN1	0.34
OSBPL5	0.34
RNF31	0.34
SDF4	0.34
NUDC	0.34
MECP2	0.34
CC2D1A	0.34
ZNF296	0.34
PARP3	0.34
URM1	0.34
WRAP53	0.34
TSPAN4	0.34
SLC22A18	0.34
FDXR	0.34
LASS4	0.34
NUMA1	0.34
KLF2	0.34
LRP5L	0.34
KDM6B	0.34
ELL	0.34
UBOX5	0.34
RBM5	0.34
CDC37	0.34
CAMTA2	0.34
MAEA	0.34
HAGHL	0.34
C19orf56	0.34
VARS2	0.34
C9orf89	0.34
RHOC	0.34
CHTF18	0.34
LRRC45	0.34
HYAL2	0.34
DOCK6	0.34
LAMB2	0.34
C1orf122	0.34
NUDT14	0.34
NMRAL1	0.34
BAP1	0.34
C9orf16	0.33
ARAP1	0.33
SPG7	0.33
CCDC48	0.33
GNB2	0.33
PILRB	0.33
KIAA0495	0.33
USP19	0.33
TCEAL6	0.33
DBP	0.33
ZFYVE28	0.33
PYCARD	0.33
ZSCAN18	0.33
SNHG11	0.33
SOX12	0.33
TWF2	0.33
ANKRD9	0.33
C17orf90	0.33
CLN3	0.33
GOLGA2B	0.33
WFS1	0.33
SNAPC2	0.33
C20orf96	0.33
PHKG2	0.33
MMEL1	0.33
ZNF341	0.33
PNKD	0.33
C10orf26	0.33
SIPA1	0.33
TAB1	0.33
HAGH	0.33
ATG2A	0.33
EHMT1	0.33
STK19	0.33
GPX1	0.33
YPEL3	0.33
C5orf45	0.33
INF2	0.33
GRASP	0.33
GPR27	0.33
MBD6	0.33
SERPINB6	0.33
LONP1	0.33
PRR5	0.33
ATPIF1	0.33
SMPD1	0.33
SNHG8	0.33
KIF13B	0.33
CNO	0.33
MST1P2	0.33
SYS1-DBNDD2	0.33
ZNHIT1	0.33
TOM1L2	0.33
CPT1B	0.33
RBCK1	0.33
C1orf35	0.33
CISH	0.33
TMEM184A	0.33
CDIPT	0.33
DHRS12	0.33
SEMA3F	0.33
AXIN1	0.33
C3orf47	0.33
LENG8	0.33
LRP10	0.33
PRSS8	0.33
TBC1D9B	0.33
KIAA0556	0.33
IP6K2	0.33
SIVA1	0.33
FAM22A	0.33
TMEM143	0.33
METRN	0.33
POLN	0.33
TMEM161A	0.33
GPN2	0.32
GNA11	0.32
CROCCL1	0.32
NFATC4	0.32
DLG4	0.32
FBXL19	0.32
AKT1S1	0.32
ENDOG	0.32
C17orf65	0.32
BCKDK	0.32
KIF12	0.32
PLIN5	0.32
ENGASE	0.32
SPTAN1	0.32
CORO1B	0.32
C20orf29	0.32
ARFGAP2	0.32
C3orf75	0.32
NECAB3	0.32
RABGGTA	0.32
FBF1	0.32
PPCDC	0.32
ENTPD6	0.32
FAM47E	0.32
EML2	0.32
AGPAT2	0.32
LRWD1	0.32
BZRAP1	0.32
SDHAF1	0.32
C17orf56	0.32
TMEM204	0.32
C7orf26	0.32
SYMPK	0.32
TSPAN10	0.32
LOC100130987	0.32
DVL1	0.32
DUSP28	0.32
PLXNB2	0.32
C16orf79	0.32
C16orf58	0.32
SSH3	0.32
LOC349114	0.32
PINK1	0.32
PLIN3	0.32
PLAC9	0.32
C11orf83	0.32
MFSD7	0.32
LOC388588	0.32
LDLRAP1	0.32
KIAA1984	0.32
PHF23	0.32
C3orf71	0.32
C2orf55	0.32
CPLX1	0.32
SEMA3B	0.32
C7orf47	0.32
TUT1	0.32
C4orf10	0.32
ZBTB47	0.32
ZBTB7B	0.32
C6orf226	0.32
DALRD3	0.32
NDUFB10	0.32
AHSA2	0.32
DAZAP1	0.32
MEGF6	0.32
MRPL55	0.32
DHRS4	0.32
RILPL2	0.32
TCEAL5	0.32
STK25	0.31
LTBP4	0.31
ABR	0.31
RMND5B	0.31
URGCP	0.31
LRRC26	0.31
MED15	0.31
FLJ45244	0.31
AP2A2	0.31
ADCK5	0.31
VEGFB	0.31
DRG2	0.31
USF2	0.31
MINK1	0.31
MRPS26	0.31
B3GALT4	0.31
DGCR6	0.31
HSPB1	0.31
CAMK1	0.31
FAM110A	0.31
CDK20	0.31
RTEL1	0.31
SHPK	0.31
ABHD14A	0.31
CALCOCO1	0.31
NCRNA00181	0.31
ZNF692	0.31
ARHGAP33	0.31
LOC148413	0.31
PPP1R16A	0.31
ZNF335	0.31
MUL1	0.31
NKD2	0.31
MXD3	0.31
UBL7	0.31
C1orf66	0.31
ADCK2	0.31
PRKCZ	0.31
PRPF31	0.31
FTHL3	0.31
PRPF40B	0.31
TMEM88	0.31
NAT14	0.31
HDAC5	0.31
ZNF76	0.31
BAX	0.31
NCDN	0.31
NR2F6	0.31
ARFIP2	0.31
C16orf13	0.31
FAM3A	0.31
PANK4	0.31
SPRYD3	0.31
CCS	0.31
TMEM91	0.31
NSMCE1	0.31
SNRNP35	0.31
RNF123	0.31
PHLDA3	0.31
HSF4	0.31
SKIV2L	0.31
CHMP2A	0.31
NACA2	0.31
PLEKHG5	0.31
WASH5P	0.31
CCM2	0.31
TMEM8B	0.31
TMUB2	0.31
NFIC	0.31
COQ6	0.31
GADD45GIP1	0.31
PKN1	0.31
STK36	0.31
CBX7	0.31
CRIPAK	0.31
LMBR1L	0.31
EPS8L2	0.31
ALKBH6	0.31
VAMP2	0.31
C20orf151	0.31
SGK223	0.31
RHBDD3	0.31
ERCC2	0.31
XAB2	0.3
IRX3	0.3
WIBG	0.3
MAN2B2	0.3
CHCHD6	0.3
SFXN5	0.3
C7orf43	0.3
C3orf18	0.3
AMT	0.3
TCF25	0.3
USE1	0.3
ZBTB4	0.3
KIAA0913	0.3
IGFBP6	0.3
FOXS1	0.3
SART1	0.3
LMF2	0.3
RPUSD1	0.3
C3orf54	0.3
KCNK15	0.3
LMX1B	0.3
DGCR2	0.3
PDLIM2	0.3
EXOC3	0.3
FBXO46	0.3
UPF1	0.3
EEF1D	0.3
ZNF554	0.3
NXNL2	0.3
CCDC40	0.3
THOC6	0.3
ZNF593	0.3
GATA3	0.3
CDK11B	0.3
KRT19	0.3
NCRNA00105	0.3
C4orf48	0.3
TCEA2	0.3
ARMC7	0.3
FAM195B	0.3
RANGRF	0.3
FLJ90757	0.3
TSNAXIP1	0.3
GMPPA	0.3
PRRT1	0.3
ZNF839	0.3
C20orf135	0.3
GADD45B	0.3
CBX4	0.3
CHST12	0.3
B3GALT6	0.3
ODF3B	0.3
ANKRD13D	0.3
C17orf106	0.3
TTLL1	0.3
MAGED2	0.3
PHYHD1	0.3
CCDC153	0.3
MAFK	0.3
SLC25A42	0.3
SCN1B	0.3
NAIF1	0.3
UBTF	0.3
C17orf97	0.3
IGFALS	0.3
MAGIX	0.3
TMEM80	0.3
FLJ35220	0.3
PPIL2	0.3
U2AF1L4	0.3
TCF3	0.3
IGFBP4	0.3
ZNF646	0.3
XRCC1	0.3
ZMYND10	0.3
CTDP1	0.3
MAPKBP1	0.3
ZFAND2B	0.3
C16orf7	0.3
POMGNT1	0.3
C14orf181	0.3
EPOR	0.3
DHPS	0.3
TRAPPC1	0.3
ERF	0.3
TTC38	0.3
C12orf44	0.3
SPSB2	0.3
POLD4	0.3
COL16A1	0.3
CLEC11A	0.3
FSCN2	0.3
COASY	0.3
PLEKHM1	0.3
RAMP2	0.3
